# Supplementary material for: Implicit Theory of Mind – An overview of current replications and non-replications
Source: Data Brief. 2017 Nov 8;16:101–4. doi: 10.1016/j.dib.2017.11.016 (PMC5694957; doi:10.1016/j.dib.2017.11.016)
Supplement: Supplementary file 3 — Supplementary material [file mmc3.xlsx]

## Sheet: AL Southgate,Senju
AL: Southgate et al. (2007)/Senju et al. (2009) Paradigm
	what counts as …
main results	replication	partial replication	non-replication	n.a./other
i. FB1 above chance	i. - iv.	(i. or ii.) and (iii. or iv.)	none	subjects younger than in original study/no inference statistics reported etc.
ii. FB2 above chance
iii. measured through Differential Looking Score (DLS)
iv. measured through fist saccades
Summary: Number of Studies (number of participants)
	Replication	Partial Replication	Non-replication
Unpublished	0(0)	7(714)	5(203)
Published	5(370)	3(95)	0(0)
Overview									Novel Conditions, control analyses etc.		Details
Authors	(un-)published?	Replication Type	Subject Group	N total	N included	Replicated	If partial: Details				Methodological differences	Exclusion criteria	Results	Reference
Schuwerk et al.	published: Schuwerk et al., (2015). Autism	Conceptual	Adults	26	19	Yes			Comparison with ASD subjects		Car is driving by itself, no second agent, Actress looks through the window rather than reaching through it, side counterbalanced, 2 FB2 test trials, no FB1	missing data in the critical test trials of the eye tracking task, not fulfilling inclusion criteria for familiarization trials in the eye tracking task	significant effect of group (ASD/TD), but not of test trial, DLS in TD group sig. positive, in ASD group no difference from zero, significant increase in looking toward the correct location from the first to the second trial in ASD subjects	Schuwerk T., Vuori M., Sodian B. (2015). Implicit and explicit theory of mind reasoning in autism spectrum disorders: the impact of experience. Autism 19 459–468. 10.1177/1362361314526004
Senju et al.	published: Senju et al. (2009) Science	Direct	Adults	17	17	Yes			Comparison with ASD subjects		additional 2 familiarisation trials without second agent, looking time compiled over 6s time window	technical problems	DLS and First saccade above chance in TD, at chance in ASD adults, no separate analysis for FB1 and FB2 reported	Senju, A., Southgate, V., White, S., & Frith, U. (2009). Mindblind eyes: an absence of spontaneous theory of mind in Asperger syndrome. Science, 325(5942), 883-885.
Wang & Leslie	published: Wang & Leslie (2016). Mind & Language	Direct & Conceptual	2;0-3;0-years/ Adults	88/172	87/172	Yes			additional TB and high demand FB task		additional TB (the actor turns back to face the scene, and sees the toy in its final position) and high demand FB (relocation without removal) task, only original FB2 condition used	for children data from the bottom 5th percentile of total looking time to the windows in each condition, for adults, the bottom 25th percentile	First looks and DLS significantly more often toward belief-congruent in low demand FB and in TB condition, at chance in high demand FB condition. Children mainly look at windows, not at containers, no reality bias when the object remains on scene	Wang, L., & Leslie, A. M. (2016). Is Implicit Theory of Mind the ‘Real Deal’? The Own‐Belief/True‐Belief Default in Adults and Young Preschoolers. Mind & Language, 31(2), 147-176.
Senju et al.	published: Senju et al. (2011). Psychological Science	Conceptual	1;6 years	48	36	Yes			New condition familiarising infants with a blindfold		Infants wearing opaque or transparent blindfolds, new video in which actress puts on a blindfold, FB1 condition only	Incorrect anticipatory saccades by the end of the familiarisation trials, looked away at critical moment of test trial, did not look at any window in test trial, did not complete familiarisation phase	First saccade and DLS above chance in opaque but not in trick blindfold condition	Senju, A., Southgate, V., Snape, C., Leonard, M., & Csibra, G. (2011). Do 18-months-olds really attribute mental states to others? A critical test. Psychological Science, 22, 878-880.
Gliga et al.	published: Gliga et al. (2014). Developmental Psychology	Conceptual	ASD-risk/TD 3;0 years	50	39	Yes			comparison of TD and ASD-risk 3-year-olds, relation to verbal or general IQ, new stimuli involving a toy monkey and fruit, different time windows analysed		comparison of TD and ASD-risk 3-year-olds, relation to verbal or general IQ, new stimuli involving a toy monkey and fruit, different time windows analysed	did not take part in the 36-months visit, data were not collected due to technical problems (four) , having accumulated less than 20% looking data (five), because of home visits (two), having accumulated less than 20% looking data (three) or being more than 1 year older than the group average at this visit (one).	DLS in TB significantly above chance in both subject groups, DLS in FB only significantly above chance in TD but not in ASD groups, significant difference between TD and ASD groups, no relation to verbal or general IQ	Gliga, T., Senju, A., Pettinato, M., Charman, T., & Johnson, M. H. (2014). Spontaneous belief attribution in younger siblings of children on the autism spectrum. Developmental psychology, 50(3), 903.
Krupenye et al.	published: Krupenye et al. (2016). Science	Conceptual	Apes**	30	22	Yes			Apes were tested, new stimulus videos, no exclusion criteria based on familiarisation applied		Apes were tested, new stimulus videos, no exclusion criteria based on familiarisation applied	whether or not subjects made a first look	Correct first looks above chance, no difference between FB1 and FB2, effect of correct location in looking time pattern	Krupenye, C., Kano, F., Hirata, S., Call, J., & Tomasello, M. (2016). Great apes anticipate that other individuals will act according to false beliefs. Science, 354(6308), 110-114.
Grosse Wiesmann et al.	published: Grosse Wiesmann et al. (2016). Developmental Science	Conceptual	3;0 and 4;0 years		26/31	Partial	Rep.: FB1 Non-Rep.: FB2		New TB control conditions		animals instead of shapes in y-shaped tunnel, removal of objects, additional TB control conditions	performed well below average (T-value < 35) in a standardized test of general language abilities, neurological diagnosis	Partial replication (FB1, but not FB2)	Grosse Wiesmann, C., Friederici, A. D., Singer, T. and Steinbeis, N. (2016), Implicit and explicit false belief development in preschool children. Dev Sci. doi:10.1111/desc.12445
Schuwerk et al.	published: Schuwerk et al., (2016). Frontiers in Psychology	Conceptual	7;0 years	26	21	Partial	Rep.: DLS Non-Rep.: First looks		Comparison with ASD subjects		Car is driving by itself, no second agent, Actress looks through the window rather than reaching through it, side counterbalanced, 2 FB2 test trials, explicit ToM task, IQ test	missing gaze data in one or both test trials of the implicit mentalizing task or not fulfilling inclusion criteria in the implicit mentalizing task	significant effect of group (ASD/TD), but not of test trial, DLS in TD group sig. positive, in ASD group sig. negative, First looks at chance	Schuwerk, T., Jarvers, I., Vuori, M., & Sodian, B. (2016). Implicit mentalizing persists beyond early childhood and is profoundly impaired in children with autism spectrum conditions, Frontiers in Psychology, 7:1696.
Senju et al.	published: Senju et al. (2010). Development and Psychopathology	Conceptual	ASD/TD 6;5-8;10 years	19	17	Partial	Rep.: DLS Non-Rep.: First looks		Comparison of TD and ASD children, additional standard FB test		Comparison of TD and ASD children, additional standard FB test	failure to watch the stimulus during recording (3ASD), technical problems (1 ASD), or not reaching inclusion criteria during familiarization trials (2 ASD, 2 TD)	TD children DLS significantly above chance in FB1 and FB2, ASD children not, significant difference between TD and ASD children, significantly higher scores in FB1 than in FB2 condition, ASD children less attentive to the actor’s head than TD children, first saccades not above chance in either group; if a different time window is analysed, TD but not ASD children perform above chance	Senju, A., Southgate, V., Miura, Y., Matsui, T., Hasegawa, T., Tojo, Y., Osanai, H., & Csibra, G. (2010). Absence of spontaneous action anticipation by false belief attribution in children with autism spectrum disorder. Development and Psychopathology, 22, 353-360.
Krupenye et al.	published: Krupenye et al. (2016). Science	Conceptual	Apes**	40	30	Partial	Rep.: First look Non-Rep.: Looking time		Apes were tested, new stimulus videos, no exclusion criteria based on familiarisation applied		Apes were tested, new stimulus videos, no exclusion criteria based on familiarisation applied	whether or not subjects made a first look	Correct first looks above chance, no difference between FB1 and FB2, no effect of correct location in looking time pattern	Krupenye, C., Kano, F., Hirata, S., Call, J., & Tomasello, M. (2016). Great apes anticipate that other individuals will act according to false beliefs. Science, 354(6308), 110-114.
Zmyi, Prinz, Daum	published: Zmyi, Prinz, Daum (2015) Frontiers in Psychology	Conceptual	1;6 years*	61	22	No					only FB2 condition used, hand instead of puppet, younger infants (18-months instead of 25)	fussiness/disinterest in FB task (15), general fussiness (11), errors (7), familiarisation criteria (4), parental interference (1)	Performance at chance	Zmyj, N., Prinz, W., & Daum, M. M. (2015). Eighteen-month-olds’ memory interference and distraction in a modified A-not-B task is not associated with their anticipatory looking in a false-belief task. Frontiers in psychology, 6.
Thörmer et al.	published: Thörmer et al. (2012). British Journal of Developmental Psychology	Conceptual	1;6 years*	96	60	n/a	no inference statistics reported (59% correct looking)		Follow-up study investigating correlation with later verbal FB skills		infants were tested longitudinally at 15, 18, 30, 36 and 48 months with implicit and explicit Theory of Mind measures, as well as an assessment of verbal IQ (original: yellow toy car moving from one garage to another)	not full-term or monolingual, incorrect AL in FAM (10)	55% of infants show correct AL, anticipatory looking in the false-belief task at 18 months significantly predicted verbal false-belief reasoning at 48 months	Thoermer, C., Sodian, B., Vuori, M., Perst, H. and Kristen, S. (2012), Continuity from an implicit to an explicit understanding of false belief from infancy to preschool age. British Journal of Developmental Psychology, 30: 172–187. doi:10.1111/j.2044-835X.2011.02067.x
Jill de Villiers	unpublished	Conceptual	Adults Neurotypical/ASD	34	34	Partial	Rep.: FB1 Non-Rep.: FB2		Additional verbal shadowing and rhythmic tapping group		Copied the videos, but without sound, two new groups with simultaneous verbal shadowing and rhythmic tapping, within subjects FB1 and FB2, all subjects included although half did not pass familiarisation criteria	% eye capture (15), failed to shadow for a 2 sec pause (2 in VS)	replication of FB1, FB2 = 0, no effect of additional conditions except for negative effect of VS in FB2, No correlation of FB1 and FB2, no effect of passing vs. failing familiarisation	NA
Grosse Wiesmann et al.	unpublished	Direct	longitudinal: 2;0/ 3;0/ 4;0 year-olds	52/26/26	46/24/25	Partial	Rep.: FB1 in 4y olds Non-Rep.: FB2 in all		Follow-up study, additional analysis of longest look		FB1 and FB2 tested within subjects, longitudinal study	low attention, fuzziness	FB1 at chance at 2 and 3 y, FB1 above chance at 4y, FB2 below chance at 2 and 3 y, FB2 at chance at 4y	Poster at BCCCD17
Krist & Reiss	unpublished	Conceptual	2;0- to 6;0-year-olds	495	347	Partial	Rep.: FB1 Non-Rep.: FB2		extended age range, children were presented with one of two familiarization orders (left-right-right-left vs. right-left-left-right); In contrast to Southgate et al. (2007), the direction of the actor’s turning movement was controlled for (left vs. right), additional direct measure: asking the children through which window they expected the actor to reach		extended age range: 2- to 6-year-olds; own videos based on original videos by Southgate and the description in Southgate et al. (2007); 4 familiarization trials instead of 2 (see Senju et al., 2010); children were presented with one of two familiarization orders (left-right-right-left vs. right-left-left-right); In contrast to Southgate et al. (2007), the direction of the actor’s turning movement…	less than 75 % looking data in the initial phase of the test trial (time during which teddy is present)	FB1 positive, FB2 not, main effect of condition (FB1 vs FB2)	preliminary data presented at: DGPs (2012); SRCD (2013); ICIS (2014), Manuscript accepted for publication in Cognitive Development
Dörrenberg, Rakoczy & Liszkowski	unpublished	Conceptual	2;0 years	66	57	Partial	Rep.: FB1 Non-Rep.: FB2				Within-subject-design, Last object location mirrored and counterbalanced	Eye-tracking data quality/ no anticipation, correct performance in second familiarisation trial	FB1 sig. positive, FB2 sig. negative (in full subject group and also if only those who passed the familiarisation are selected)	Poster at 50. Kongress der Deutschen Gesellschaft für Psychologie
Kulke, Rakoczy et al.	unpublished	Direct	2;0-10;7 years	52	28	Partial	Rep.: FB1 Non-Rep.: FB2				extended age range	failed familiarisation, missing data	DLS sig. positive in FB1, but not in FB2, No difference between correct and incorrect first saccades	Talk at BCCCD17
Kulke, Rakoczy et al.	unpublished	Direct	5;0 years/ Adults/ Elderly adults	64/80/34	40/40/19	Partial	Rep.: FB1 Non-Rep.: FB2		Age groups across the life span, combined with Surian & Geraci (2012) task to investigate convergent validity		Age groups across the life span, combined with Surian & Geraci (2012) task to investigate convergent validity	Based on original studies: Correct AL in last familiarisation	DLS sig. positive in all age groups in FB1, DLS = chance in FB2 in adults and elderly adults, sig. negative in children, Sig. difference between conditions in all but adults, No difference between correct and incorrect saccades in any age group, No correlations of the paradigms	Talk at BCCCD17, Manuscript accepted for publication in Cognitive Development
Kulke, Rakoczy et al.	unpublished	Direct	Adults	120	54	Partial	Rep.: FB1 Non-Rep.: FB2		Combined with different AL paradigms in one session to investigate convergent validity		Several paradigms tested within subjects	Based on original studies: Correct AL in last familiarisation, Technical problems (1)	no effect on first saccade, DLS in FB1 sig pos., in FB2 sig. neg.	Talk at BCCCD17, preregistered: https://osf.io/dxb5n/
Grosse Wiesmann et al.	unpublished	Direct	2;05 – 2;09 years	33	29	No			additional analysis of longest look		FB1 and FB2 within subjects	low attention, fuzziness, regarding FAM: If only children are included with correct 2nd HAB only 17 children remain and FB1 and FB2 are on chance level	First look: FB1 = 0 , FB2 < 0, DLS & Longest look: FB1 = 0, FB2 = 0	NA
Kulke, Rakoczy et al.	unpublished	Direct	Adults	58	56	No			conditions completed with or without headphones in noisy environment to investigate the effect of environmental noise on AL		conditions completed with or without headphones in noisy environment	calibration unsuccessful, over the age of 60	DLS in TB (non-significantly) above chance, p = .088, in FB at chance, novel: no effects of headphones	Preregistered: https://osf.io/ca682
Diane Poulin-Dubois	unpublished	Conceptual	Typically developing / preschoolers	40/37	18/9	No			Participants were older (2.08-7.50 years), video clips were shortened		Participants were older (2.08-7.50 years), video clips were shortened, FB condition only	participant video was not recoded, participant did not look at the screen, participant did not pass both familiarization trials	DLS below chance, First look: TD 50% correct, pre-schooler group: 11%	NA
Schuwerk, Priewasser, Sodian & Perner	unpublished	Conceptual	TD 2;0-3;0-year-old children	51	20	No			two new conditions: object did stay in the container after the transfer (FBP), the person witnessed the transfer and the removal and therefore knew that the object had disappeared (KC)		one out of three video settings that differed only in superficial elements like color of the stage (purple, green, blue), puppet (sheep, dog, goose), object (carrot, flower, ball) and actress, two new conditions: object did stay in the container after the transfer (FBP), the person witnessed the transfer and the removal and therefore knew that the object had disappeared (KC)	experimenter error (1), technical problems (1) or less than 20% gaze data recorded (1), no correct anticipation of action by the second familiarization trial, (2) looked away at the crucial moment of the test trial, (3) did not look at either door on the test trial	No significant main effects or interactions	NA
Schuwerk, Priewasser, Sodian & Perner	unpublished	Conceptual	TD 2;1 years, adults	78/115	17/54	No					one out of three video settings that differed only in superficial elements like color of the stage (purple, green, blue), puppet (sheep, dog, goose), object (carrot, flower, ball) and actress	familiar with task, history of neurological or psychiatric conditions or less than 20% gaze data recorded, no correct anticipation of action by the second familiarization trial, looked away at the crucial moment of the test trial, did not look at either door on the test trial	First fixations at chance, Longer looking to incorrect door but DLS = 0 in 25-month-olds, Longer looking to correct door in adults, but DLS = 0; Novel: No effect of inclusion criteria	Preregistered at: https://osf.io/feg6u/
*as the subjects were younger than in the original study, this replication is not counted as a non-replication in the Summary table
** as apes were tested, these studies were not included in the Summary table
Original study
Authors	Reference	Brief description	Subject Group	N total	N included
Southgate et al.	Southgate, V., Senju, A., & Csibra, G. (2007). Action anticipation through attribution of false belief by 2-year-olds. Psychological Science, 18(7), 587-592.	In an anticipatory looking change of location false belief task an actress watches a hand puppet move a ball between two boxes. Two familiarisation trials are followed by an FB1 (removal of the object from the scene without the actress noticing) or an FB2 (moving and removal of the object without the actress noticing) test trial	2;0 - 2;2 years	36	20
Senju et al.	Senju, A., Southgate, V., White, S., & Frith, U. (2009). Mindblind eyes: an absence of spontaneous theory of mind in Asperger syndrome. Science, 325(5942), 883-885.	In an anticipatory looking change of location false belief task an actress watches a hand puppet move a ball between two boxes. Four familiarisation trials are followed by an FB1 (removal of the object from the scene without the actress noticing) or an FB2 (moving and removal of the object without the actress noticing) test trial	Adults with and without ASD	19 ASD, 18NT	19 ASD, 17NT

## Sheet: AL Surian & Geraci
AL: Surian & Geraci (2012) Paradigm
	what counts as …
main results	replication	partial replication	non-replication
i. Interaction condition(FB/TB) x location (empty/full box)	i. - iii.	i. or ii. (and iii.)	none or only iii.
ii. FB: empty box > full box
iii. TB condition: full box > empty box
Summary: Number of Studies (number of participants)
	Replication	Partial Replication	Non-replication
Unpublished	0(0)	2(115)	1(102)
Published	2(23)	0(0)	0(0)
Overview									Novel Conditions, control analyses etc.		Details
Authors	(un-)published?	Replication Type	Subject Group	N total	N included	Replicated	If partial: Details				Methodological differences	Exclusion criteria	Results	Reference
Meristo et al.	published: Meristo et al. (2012). Developmental Science	Conceptual	1;5 to 2;2 years		10	Yes			Comparison with deaf infants		cat and mouse (‘Tom & Jerry’) animation clips based on Surian & Geraci	Not reported	TD group: Effect of correct location on proportion of looking time, no interaction with belief, deaf infants look longer at the incorrect location in FB, but longer at correct in TB	Meristo, M., Morgan, G., Geraci, A., Iozzi, L., Hjelmquist, E., Surian, L. and Siegal, M. (2012), Belief attribution in deaf and hearing infants. Developmental Science, 15: 633–640. doi:10.1111/j.1467-7687.2012.01155.x
Meristo et al.	published: Meristo et al. (2016). Cognition	Conceptual	4;0-8;0 years	15	13	Yes			Comparison with deaf children, correlation with explicit measures		cat and mouse (‘Tom & Jerry’) animation clips based on Surian & Geraci, NO TB control, also tested explicit ToM, vocabulary	predict in the second familiarization trial that Tom would search for Jerry in the box where Jerry was hiding	DLS and first look above chance in hearing, but at chance in deaf children, significant correlation of implicit and explicit ToM	Meristo, M., Strid, K., & Hjelmquist, E. (2016). Early conversational environment enables spontaneous belief attribution in deaf children. Cognition, 157, 139-145.
Kulke, Rakoczy et al.	unpublished	Direct	5;0-years/ Adults/ Elderly adults	64/80/34	40/40/19	Partial	Rep.: interaction (i.). in adults Non-Rep.: (a) no interaction in other age groups; (b) no effect in FB (ii.) in any age groups		Tested across the life span, combined with Southgate/Senju paradigm to test convergent validity		combined with Southgate/Senju paradigm	correct AL in at least one of the two familiarisation trials	No significant interaction in children or elderly adults, but in adults, First saccade: no significant effects, no correlation with Southgate/Senju paradigm	Talk at BCCCD17
Surian & Franchin	unpublished	Conceptual	1;8 years		16	Partial	Rep.: main effect (ii.). in FB Non-Rep.: No TB condition reported, therefore no conclusions about interaction possible		New videos, movement from top down (rather than from bottom up), additional Inert object condition to investigate the effect of low-level attentional factors		New videos, movement from top down (rather than from bottom up), additional Inert object condition to investigate the effect of low-level attentional factors	Not reported	Significantly more anticipatory looks to the empty than the full box in agent condition (Inert condition only tested with 2 subjects so far, so no conclusions are made.)	Poster at ICPS2017
Kulke, Rakoczy et al.	unpublished	Direct	Adults	120	102	No			Several paradigms tested within subjects to investigate convergent validity		Several paradigms tested within subjects	Technical problems (1), correct AL in at least one of the two familiarisation trials	First saccade: sig. correct in TB, but not FB, looking time: no interaction, no correlation with other AL FB paradigms	Talk at BCCCD17
Original study
Authors	Reference	Brief description	Subject Group	N total	N included
Surian & Geraci	Surian, L., & Geraci, A. (2012). Where will the triangle look for it? Attributing false beliefs to a geometric shape at 17 months. British Journal of Developmental Psychology, 30(1), 30-44.	In an anticipatory looking false belief task, a triangle chases a circle through a Y-shaped maze. In two familiarisation trials the circle enters the maze and is followed by the triangle that exits at the same side. In the FB condition, the circle enters and exits the maze and changes its location while the triangle temporarily leaves the scene. In the TB condition the circle changes location wit…	1;2 - 1;7 years	26	24

## Sheet: AL Schneider et al.
AL: Schneider et al. (2012) Paradigm
	what counts as …
main results	replication	partial replication	non-replication	n.a.
i. proportional looking time: Interaction of Belief (FB/TB) and Location (ball/no ball)	i. & ii.	i. or ii.	none	original outcome measure not reported
ii. Longer looking at no ball location in FB than TB
Summary: Number of Studies (number of participants)
	Replication	Partial Replication	Non-replication
Unpublished	2(138)	2(190)	2(171)
Published	2(147)	0(0)	0(0)
Overview									Novel Conditions, control analyses etc.		Details
Authors	(un-)published?	Replication Type	Subject Group	N total	N included	Replicated	If partial or n.a.: Details				Methodological differences	Exclusion criteria	Results	Reference
Schneider et al.	published: Schneider et al. (2012). Psychological Science	Direct	Adults	65	54	Yes			additional low cognitive load, high cognitive load conditions		additional low cognitive load, high cognitive load conditions	debriefing revealed that they may have explicitly processed beliefs	Interaction of Belief and Location in no load condition (subjects look longer at the no ball location in FB trials), no interaction in low and high load conditions	Schneider, D., Lam, R., Bayliss, A. P., & Dux, P. E. (2012). Cognitive load disrupts implicit theory-of-mind processing. Psychological science, 23(8), 842-847.
Schneider et al.	published: Schneider et al. (2014). Cognition	Direct	Adults	104	93	Yes			3 conditions: no task instructions (No Instructions), tracking the location of a ball a protagonist interacted with (Ball Tracking) tracking the location consistent with the actor’s belief about the ball’s location (Belief Tracking)		no task instructions (No Instructions), tracking the location of a ball a protagonist interacted with (Ball Tracking) tracking the location consistent with the actor’s belief about the ball’s location (Belief Tracking)	debriefing, performed at or below chance (50%) on the explicit belief tracking task	Longer proportion of looking at no ball location in Fb than in Tb conditions in No instructions and Belief tracking groups, not in ball tracking group, if an earlier time window before the cue sound is analysed, all three groups show this gaze pattern of longer looking at no ball location in FB than in TB conditions	Schneider, D., Nott, Z. E., & Dux, P. E. (2014). Task instructions and implicit theory of mind. Cognition, 133(1), 43-47.
Schneider et al.	published: Schneider et al. (2014). Neuroimage	Conceptual	Adults	20	16	n.a.	orignal outcome measure (proportional looking time) not reported		Additional fMRI		Additional fMRI, tone discrimination task	scanner malfunction or explicit belief processing during the implicit ToM task	Interaction effect of belief and location on first looks, longer looking at no ball location in FB than TB condition, proportion of looking data not reported, the left anterior superior temporal sulcus and precuneus revealed greater blood-oxygen-level-dependent activity for false- relative to true-belief trials in the iToM paradigm	Schneider, D., Slaughter, V. P., Becker, S. I., & Dux, P. E. (2014). Implicit false-belief processing in the human brain. NeuroImage, 101, 268-275.
Schneider et al.	published: Schneider et al. (2013). Cognition	Direct	Adults	20	16	n.a.	orignal outcome measure (proportional looking time) not reported		comparison of TD with ASD adults, additional explicit ToM task		comparison of TD with ASD adults, additional explicit ToM task	explicit ToM processing during the implicit task, failed the diagnostic criteria, TD exceeded the AQ clinical threshold	First fixations show significant interaction of Belief and location in TD, but not in ASD subjects. TD subjects look first more often at the no ball location in FB than in TB trials, No proportion of looking data for comparison with original analyses reported	Schneider, D., Slaughter, V. P., Bayliss, A. P., & Dux, P. E. (2013). A temporally sustained implicit theory of mind deficit in autism spectrum disorders. Cognition, 129(2), 410-417.
Cohen et al.	unpublished	Conceptual	Neurotypical young adults	41	37	Yes			Combination of Schneider et al. and Senju et al. paradigm		New videos, 20 TB trials and 20 FB trials, at the end of each trial, participants had to indicate which box the agent was standing behind, like Senju et al. (but unlike Schneider et al.), the analysis window starts when the agent returns/turns around and ends before they search for the object	Failure to make eye movements to AOIs; failure to calibrate	participants looked significantly longer at the empty location in the false-belief than the true-belief condition (slightly different analysis from original)	in preparation for submission
Grainger et al.	unpublished	Conceptual	Older/Younger Adults	58/67	50/51	Yes			Comparison of older and younger adults		Stimuli for implicit ToM task the same & additional explicit ToM tasks in older and younger adults	funnelled debriefing from Schneider et al., 2013 Cognition	both groups show no ball looking effect	NA
Kulke, Rakoczy et al.	unpublished	Direct	Adults	120	108	Partial	Rep.: Interaction Non-Rep.: Looking at no ball FB > TB		Several paradigms tested within subjects to investigate convergent validity		Several paradigms tested within subjects	Technical problems (1), AQ above the clinical cut-off, guessed aim of experiment during debriefing (as in original study)	Looking time: Interaction of location and condition, but no longer looking times at empty location than at ball location in FB condition	Talk at BCCCD17
Kulke, Rakoczy et al.	unpublished	Direct	Adults	91	82	Partial	Rep.: Interaction Non-Rep.: Looking at no ball FB > TB		Effect of non-clinical autistic traits investigated		none	As in original study: AQ above the clinical cut-off, guessed aim of experiment during debriefing, technical problems (4)	No interaction of Belief and Location, novel: No effect of AQ value	NA
Kessler et al.	unpublished	Conceptual	adults/children	72/30	61/28	No			Additional analysis of DLS		original stimuli, reduced number of trials/scenes: 8 trials FalseBelief (instead of 10), 8 trials TrueBelief (instead of 10), 8 trials Familiarization3 (instead of 10), 8 trials Familiarization4 (instead of 10) – left out: 10 trials Familiarization1 and 10 trials Familiarization	For adult subject group: recognition of the intention of the experiment, scores above the critical cut-off of the Autism Spectrum Questionaire-Kurzversion, For child subject group: no completion of the task, Trials were excluded, when less than 30 percent of the trial were tracked, Participants were excluded, when less than 3 out of 3 trials were included	No replication of the effect across all trials: No difference in percentage of fixation on the noball-box between False Belief and True Belief trials, novel: no effect on DLS	Poster at ICPS 2017
Original study
Authors	Reference	Brief description	Subject Group	N total	N included
Schneider et al.	Schneider, D., Bayliss, A. P., Becker, S. I., & Dux, P. E. (2012). Eye movements reveal sustained implicit processing of others' mental states. Journal of experimental psychology: general, 141(3), 433.	In an anticipatory looking change of location false belief task an actress watches a hand puppet move a ball between two boxes. Familiarisation trials are presented in random order with FB trials (the puppet changes the ball location resulting in a false belief) and TB trials (the puppet changes the ball location resulting in a true belief)	Adults	37 (Study 1) plus 35 (Study 2)	37 (Study 1) plus 30 (Study 2)

## Sheet: AL Low & Watts
AL: Low & Watts (2013) Paradigm
	what counts as …
main results	replication	partial replication	non-replication
i. Differential Looking Score (DLS) > 0	i. & ii.	i. or ii.	none
ii. Correct first saccade > chance
Summary: Number of Studies (number of participants)
	Replication	Partial Replication	Non-replication
Unpublished	1(119)	0(0)	0(0)
Published	3(156)	0(0)	0(0)
Overview									Novel Conditions, control analyses etc.		Details
Authors	(un-)published?	Replication Type	Subject Group	N total	N included	Replicated	If partial: Details				Methodological differences	Exclusion criteria	Results	Reference
Kulke, Rakoczy et al.	unpublished	Direct	Adults	120	119	Yes			Several paradigms tested within subjects to investigate convergent validity		Several paradigms tested within subjects, location change only	Technical problems	First saccade and DLS sig. above chance, novel: no correlation with other AL FB paradigms	Talk at BCCCD17
Low et al.	published: Low et al. (2014). Child development	Direct	3;0 years /4;0 years/ Adults	16/16/32	16/16/32	Yes			different identity conditions		FB (plus additional identity conditions)	NA	Correct first looks and DLS in all age groups above chance	Low, J., Drummond, W., Walmsley, A., & Wang, B. (2014). Representing how rabbits quack and competitors act: Limits on preschoolers' efficient ability to track perspective. Child development, 85(4), 1519-1534.
Wang, Hadi & Low	published: Wang et al. (2015). British Journal of Psychology	Direct	Chinese adults	32	32	Yes			Chinese adults		FB, additional identity conditions, Chinese adults	NA	Significantly more correct first looks and sig. positive DLS in location but not identity condition	Wang, B., Hadi, N. S. A., & Low, J. (2015). Limits on efficient human mindreading: Convergence across Chinese adults and Semai children. British Journal of Psychology, 106(4), 724-740.
Wang, Hadi & Low	published: Wang et al. (2015). British Journal of Psychology	Direct	Semai 3;0 - 4;0 years	60	60	Yes			Semai Children		FB (plus additional identity conditions)	NA	Number of correct refixations above chance in location, but not in identity condition, DLS larger in location than in identity condition	Wang, B., Hadi, N. S. A., & Low, J. (2015). Limits on efficient human mindreading: Convergence across Chinese adults and Semai children. British Journal of Psychology, 106(4), 724-740.
Original study
Authors	Reference	Brief description	Subject Group	N total	N included
Low & Watts	Low, J., & Watts, J. (2013). Attributing false beliefs about object identity reveals a signature blind spot in humans’ efficient mind-reading system. Psychological Science, 24(3), 305-311.	In an anticipatory looking change of location false belief task an actress watches a hand puppet move a ball between two boxes. Familiarisation trials are followed by a test trial in which the puppet moves the ball to the other box without the actress noticing. An additional identity condition is introduced.	3;0 years /4;0 years/ Adults	16/16/20	16/16/20

## Sheet: AL Clements & Perner
AL: Clements & Perner (1994) Paradigm
	what counts as …
main results	replication	partial replication	non-replication	n.a./other
i. AL above chance in TB	(i. & ii.) or iii.	ii.	none	Original analyses not reported, Subjects not typically developing
ii. AL above chance in FB
iii. Overall AL above chance
Summary: Number of Studies (number of participants)
	Replication	Partial Replication	Non-replication
Unpublished	0(0)	0(0)	0(0)
Published	7(444)	0(0)	0(0)
Overview									Novel Conditions, control analyses etc.		Details
Authors	(un-)published?	Replication Type	Subject Group	N total	N included	Replicated	If partial: Details				Methodological differences	Exclusion criteria	Results	Reference
Garnham & Perner	Published: Garnham & Perner (2001). British Journal of Developmental Psychology	Conceptual	2;5-4;6 years	49	47	Yes			new scenes, longest looking time analysed		new scenes, longest looking time analysed	refused to sit long enough	Correct looking pattern in FB and TB significantly more frequent than any other pattern, difference between explicit and implicit task	Garnham, W. A., & Perner, J. (2001). Actions really do speak louder than words—But only implicitly: Young children's understanding of false belief in action. British Journal of Developmental Psychology, 19(3), 413-432.
Garnham & Perner	Published: Garnham & Perner (2001). British Journal of Developmental Psychology	Conceptual	2;5-4;3 years	74	71	Yes			new scenes		novel phrasing of questions to avoid repetition of a very similar question that might be misinterpreted, novel scenario, between-subject design	refused to sit long enough, dark shadow on video recording	significantly more correct looking pattern than incorrect	Garnham, W. A., & Perner, J. (2001). Actions really do speak louder than words—But only implicitly: Young children's understanding of false belief in action. British Journal of Developmental Psychology, 19(3), 413-432.
Garnham & Ruffman	Published: Garnham & Ruffman (2001). Developmental Science	Conceptual	2;0-4;0 years	32	32	Yes			3 (instead of 2) boxes used		3 (instead of 2) boxes used, AL analysed during 4sec	none reported	More children show correct gaze pattern than incorrect, AL better than verbal responses in explicit task, significantly more looking at correct location in FB and in TB	Garnham, W. A., & Ruffman, T. (2001). Doesn’t see, doesn’t know: is anticipatory looking really related to understanding or belief?. Developmental Science, 4(1), 94-100.
Low	Published: Low (2010). Child development	Conceptual	3;0-4;0 years	30	24	Yes			investigate link between implicit and explicit performance		investigate link between implicit and explicit performance, TB and FB not analysed separately	failed control question	Children look longer at the correct than the incorrect location, significant link between correct AL and correct explicit answer	Low, J. (2010). Preschoolers’ implicit and explicit False‐Belief understanding: Relations with complex syntactical mastery. Child development, 81(2), 597-615.
Low	Published: Low (2010). Child development	Conceptual	3;0-4;0 years	43	36	Yes			additional explicit and other tasks		additional explicit and other tasks	failed control question, did not attend the final testing session	Children look longer at the correct than the incorrect location	Low, J. (2010). Preschoolers’ implicit and explicit False‐Belief understanding: Relations with complex syntactical mastery. Child development, 81(2), 597-615.
Low	Published: Low (2010). Child development	Conceptual	3;0-4;0 years	46	42	Yes			Task played as a movie rather than acted out		Task played as a movie rather than acted out	failed control question	Children look longer at the correct than the incorrect location	Low, J. (2010). Preschoolers’ implicit and explicit False‐Belief understanding: Relations with complex syntactical mastery. Child development, 81(2), 597-615.
Wang et al.	Published: Wang et al. (2012). British Journal of Developmental Psychology	Conceptual	3;0-4;0 years (Mandarin-speaking)	192	192	Yes			Mandarin-speaking children were tested, unexpected transfer, unexpected content and misinformation tasks		Mandarin-speaking children were tested, unexpected transfer, unexpected content and misinformation tasks	none reported	Significantly more correct than incorrect first looks, verbal responses less often correct than AL	Wang, B., Low, J., Jing, Z., & Qinghua, Q. (2012). Chinese preschoolers’ implicit and explicit false‐belief understanding. British Journal of Developmental Psychology, 30(1), 123-140.
Ruffman, Garnham, Import & Connolly	Published: Ruffman et al. (2001). Journal of experimental child psychology	Conceptual	3;0 years/4;0 - 5;0 years	52/33	48/28	Not reported			let children bet on their answers in explicit questions, AL analysed across 4 sec window		let children bet on their answers in explicit questions, AL analysed across 4 sec window	failed the explicit TB task	More children show correct gaze pattern and incorrect explicit reply than the other way around, Young children bet highly on their incorrect answers	Ruffman, T., Garnham, W., Import, A., & Connolly, D. (2001). Does eye gaze indicate implicit knowledge of false belief? Charting transitions in knowledge. Journal of experimental child psychology, 80(3), 201-224.
Ruffman, Garnham & Rideout	Published: Ruffman, Garnham & Rideout (2001). Journal of Child Psychology and Psychiatry	Conceptual	5;0 -13;0 years with ASD/MLD	28/33	28/33	Yes			Children with autism compared to children with mild learning difficulties (MLD), two objects involved in one task, no objects involved in other task, older sample		Children with autism compared to children with mild learning difficulties (MLD), two objects involved in one task, no objects involved in other task, older sample	none reported	Children look more at the correct than the incorrect location and children with MDL do so more than children with ASD, children with ASD are less likely to show correct AL than to answer correctly	Ruffman, T., Garnham, W., & Rideout, P. (2001). Social understanding in autism: Eye gaze as a measure of core insights. Journal of Child Psychology and Psychiatry, 42(8), 1083-1094.
Original study
Authors	Reference	Brief description	Subject Group	N total	N included
Clements & Perner	Clements, W. A., & Perner, J. (1994). Implicit understanding of belief. Cognitive development, 9(4), 377-395.	In an anticipatory looking change of location false belief task two agents move an object between two locations with verbal comments in a FB and a TB condition. Looking behaviour is in line with false belief processing from 2;11 years.	2;5 to 4;5 years	44	44

## Sheet: VoE Onishi & Baillargeon
VoE: Onishi & Baillargeon (2005) Paradigm
	what counts as …
main results	replication	partial replication	non-replication
i. Interaction belief (TB/FB) x action (picking empty/full box)	i. - iii.	only i or ii. (and iii.)	only iii. or none
ii. Longer looking at incongruent than at congruent trial in FB
iii. Longer looking at incongruent than at congruent trial in TB
Summary: Number of Studies (number of participants)
	Replication	Partial Replication	Non-replication
Unpublished	0(0)	0(0)	3(146)
Published	4(166)	1(48)	1(96)
Overview									Novel Conditions, control analyses etc.		Details
Authors	(un-)published?	Replication Type	Subject Group	N total	N included	Replicated	If partial: Details				Methodological differences	Exclusion criteria	Results	Reference
He, Bolz & Baillargeon	published: He, Bolz & Baillargeon (2011). Developmental Science	Conceptual	2;6 years	74	54	Yes			FB, Knowledge and ignorance condition		FB, Knowledge and ignorance condition	because they were upset (two), inattentive (one), or distracted (one), three because they looked over 2.5 standard deviations from the mean of their condition in the test trial, two because they looked for less than the minimum required in the test trial, and 11 because they looked for the maximum allowed in the test trial	longer looking at unexpected outcome trial in FB and knowledge condition, but no difference in looking time between outcomes in ignorance condition	He, Z., Bolz, M. and Baillargeon, R. (2011), False-belief understanding in 2.5-year-olds: evidence from violation-of-expectation change-of-location and unexpected-contents tasks. Developmental Science, 14: 292–305. doi:10.1111/j.1467-7687.2010.00980.x
He, Bolz & Baillargeon	published: He, Bolz & Baillargeon (2011). Developmental Science	Conceptual	2;6 years	67	48	Yes			FB, Knowledge and reverse FB condition		FB, Knowledge and reverse FB condition, Cheerios and crayons used	distracted (three), drowsy (one), or unwilling to continue (one), three because the difference in their looking times during the two test trials was over 2.5 standard deviations from the mean of their condition, two because of parental interference, and nine because they looked for the maximum allowed in both test trials	longer looking at unexpected outcome trial in FB, Knowledge and reverse FB condition	He, Z., Bolz, M. and Baillargeon, R. (2011), False-belief understanding in 2.5-year-olds: evidence from violation-of-expectation change-of-location and unexpected-contents tasks. Developmental Science, 14: 292–305. doi:10.1111/j.1467-7687.2010.00980.x
Träuble et al.	published: Träuble et al. (2010). Infancy	Conceptual	1;3 years	43	36	Yes			within-subject design		within-subject design, novel task, conditions: FB; TB visual access, TB manual access	fussiness (n = 3), experimenter error (n = 2), and technical problems (n = 2)	Longer looking at unexpected outcome in all conditions	Träuble, B., Marinović, V. and Pauen, S. (2010), Early Theory of Mind Competencies: Do Infants Understand Others’ Beliefs?. Infancy, 15: 434–444. doi:10.1111/j.1532-7078.2009.00025.x
Song et al.	published: Song, Onishi, Baillargeon, & Fisher (2008). Cognition	Conceptual	1;6 years	37	28	Yes			situations more similar to those used in standard and anticipatory-looking false-belief tasks		older infants, situations more similar to those used in standard and anticipatory-looking false-belief tasks, in which one agent hides an object in one location, uninformative- and informative-intervention condition	inattentive (3), drowsy (1), or fussy (1), because they looked more than 3 SD from the mean of their condition in the test trial (2) or looked for the maximum amount of time allowed on the belief-induction trial (1), or because of parental interference (1)	Longer looking at unexpected event in both conditions	Song, H.-j., K. H. Onishi, et al. (2008). "Can an agent’s false belief be corrected by an appropriate communication? Psychological reasoning in 18-month-old infants." Cognition 109(3): 295-315.
Yott & Poulin-Dubois	published: Yott & Poulin-Dubois (2012). British Journal of Developmental Psychology	Conceptual [only FB condition]	1;6 years	70	48	partial	only FB condition administered; there longer looking at incongruent than congruent action				stimulus that the actor moved from one box to the other was a cup, Participants were on average older	Behavioural issues (fussiness, shyness); parental interference; experimenter error; failure of participant to examine content; not looking at boxes during test trial phase, Completion of three familiarization trials and false belief induction trial, During trial, participant required to stare at paused display for maximum of 30 seconds, Participant required to look at display for minimum of two c…	Longer looking in unexpected event condition	Yott, J., Poulin-Dubois, D. (2012). Breaking the rules: Do infants have a true understanding of false beliefs? British Journal of Developmental Psychology, 30, 156-171. doi: 10.1111/j.2044-835X.2011.02060.x
Yott & Poulin-Dubois	published: Yott & Poulin-Dubois (2016). Journal of Cognition and Development	Conceptual	1;6/ 1;2 years	72/49	53/43	No	no difference in FB condition (interaction not reported)				stimulus that the actor moved from one box to the other was a cup, Participants were on average older	Behavioural issues (fussiness, shyness); parental interference; experimenter error; failure of participant to examine content; not looking at boxes during test trial phase, Required to observe at least 70% of the test demonstration phase(s) for all tasks, Required to watch the still phase of a test trial, During trial, participant required to stare at paused display for maximum of 30 seconds, Par…	Only 18-month-olds (not 14-month-olds) looked longer at the incongruent trial in the False belief task	Yott, J., & Poulin-Dubois, D. (2016). Are infants’ theory of mind abilities well integrated? Implicit understanding of intentions, desires, and beliefs. Journal of Cognition and Development, Advance online publication. doi:10.1080/15248372.2015.1086771
Dörrenberg et al.	unpublished	Conceptual	2;0 years	66	52	No			within subject design (congruency), novel order effect		new videos, included a belief-congruent or belief-incongruent outcome, within subject design (congruency), between subject (condition, FB/TB), two new familiarisation trials	gaze data quality (11), fussiness (2) or experimenter error (1)	no difference between consistent and inconsistent trials in TB or FB, novel: order effect (within subject): only those infants who saw the incongruent trial first looked significantly longer at the incongruent event in both conditions, same effects for pupil dilation, sig. correlation of looking time and pupil size	NA
Powell et al.	unpublished	Conceptual [only FB condition]	1;5 to 1;8 years	23	19	No	only FB condition administered		Analysis across 2 trials		a curtain, rather than doors, was used to obscure the experimenter’s view of the object’s transition between boxes, toy tomato rather than a toy watermelon, presented participants with a pair of test trials, one “expected” and one “unexpected” rather than only a single test	infant was not looking during the key events, infant looked less than .5 seconds after event concluded, distraction from parent or other source/fussiness, experimenter error (e.g. executing incorrect reach), difference score between trial types > 3 SDs from mean	no difference in looking time at expected and unexpected trial in first trial and across two trials	NA
Powell et al.	unpublished	Conceptual [only FB condition]	1;5 to 1;8 years	85	75	No	only FB condition administered		Analysis across 2 trials		toy tomato rather than a toy watermelon, presented participants with a pair of test trials, object’s location was changed by a second experimenter rather than through apparently autonomous motion by the object itself, one “expected” and one “unexpected” rather than only a single test trial	infant was not looking during the key events, infant looked less than .5 seconds after event concluded, distraction from parent or other source/fussiness, experimenter error (e.g. executing incorrect reach), difference score between trial types > 3 SDs from mean	No difference in looking time between expected and unexpected trial	NA
Original study
Authors	Reference	Brief description	Subject Group	N total	N included
Onishi & Baillargeon	Onishi, K. H., & Baillargeon, R. (2005). Do 15-month-old infants understand false beliefs?. science, 308(5719), 255-258.	In a violation of expectation false belief paradigm, an actress puts an object into a box. The object then moves to a different box with the actress watching (TB) or not watching (FB). In the test trial the actress reaches for the object in either the belief-congruent or belief-incongruent box	1;3 - 1;4 years	70	56

## Sheet: VoE Träuble et al.
VoE: Träuble et al. (2010) Paradigm
	what counts as …
main results	replication	partial replication	non-replication
i. Interaction belief (TB/FB) x action (picking empty/full box)	i. and ii.	only i.	only iii. or none
ii. Longer looking at incongruent than at congruent trial in TB
iii. Longer looking at incongruent than at congruent trial in FB
Summary: Number of Studies (number of participants)
	Replication	Partial Replication	Non-replication
Unpublished	0(0)	0(0)	1(13)
Published	0(0)	0(0)	0(0)
Overview									Novel Conditions, control analyses etc.		Details
Authors	(un-)published?	Replication Type	Subject Group	N total	N included	Replicated	If partial: Details				Methodological differences	Exclusion criteria	Results	Reference
Powell et al.	unpublished	Conceptual [only FB condition]	1; 4 to 1;6 years	15	13	No	only FB condition administered				a curtain, rather than doors, was used to obscure the experimenter’s view of the object’s transition between boxes, toy tomato rather than a toy watermelon, presented participants with a pair of test trials, one “expected” and one “unexpected” rather than only a single test trial	infant was not looking during the key events, infant looked less than .5 seconds after event concluded, distraction from parent or other source/fussiness, experimenter error (e.g. executing incorrect reach), difference score between trial types > 3 SDs from mean	no longer looking at unexpected trial	NA
Original study
Authors	Reference	Brief description	Subject Group	N total	N included
Träuble et al.	Träuble, B., Marinović, V., & Pauen, S. (2010). Early theory of mind competencies: do infants understand others’ beliefs?. Infancy, 15(4), 434-444.	In a violation of expectation false belief paradigm, an actor (1) observed the transfer of an object from one location to another (true belief, visual access); (2) did not have any access to information about the location change (false belief, no access); or (3) did not observe the location change but caused it manually (true belief, manual access)	1;3 years	43	36

## Sheet: Int. Southgate et al.
Interactive: Southgate et al. (2010) Paradigm
	what counts as …
main results	replication	partial replication	non-replication
i. reference to object box above chance in TB	i.-iii.	ii. or iii. (and i.)	only i. or none
ii. reference to empty box above chance in FB
iii. significant difference between conditions
Summary: Number of Studies (number of participants)
	Replication	Partial Replication	Non-replication
Unpublished	0(0)	1(82)	2(100)
Published	0(0)	0(0)	1(57)
Overview									Novel Conditions, control analyses etc.		Details
Authors	(un-)published?	Replication Type	Subject Group	N total	N included	Replicated	If partial: Details				Methodological differences	Exclusion criteria	Results	Reference
Grosse Wiesmann	published: Grosse Wiesmann et at (2016). Developmental Science (Supplement)	Direct	3;00 to 4;05 years	60	57	No			Analysis of improvement with age		FB condition only	parent interference, neuropsychological disorder	3-year-olds marginally below chance and 4-year-olds at chance level (significant improvement between 3 and 4 years)	Grosse Wiesmann, C., Friederici, A. D., Singer, T., & Steinbeis, N. Implicit and Explicit False Belief Development in Preschool Children. Developmental Science (in press), reported in Supporting Information
Priewasser & Perner	unpublished	Conceptual	2;1 - 4;8 years	41	40	No			Additional traditional change of location False Belief task		Additional traditional change of location False Belief task, two different wordings: FB („Weißt du noch was ich da reingelegt habe?...?“), FB(„Weißt du was da drin ist?“)	child told the experimenter about the change of location before the test	TB 100% correct, FB (both) 100% incorrect, novel: Subjects are asked whether the object is a Sefo in FB condition – 60% pass	NA
Dörrenberg et al.	unpublished	Conceptual	2;0 years	66	60	No			3 trials per subject		3 (instead of 1) test trial with different objects and labels	refused participation	number of children chosing referred box did not differ between conditions, novel: number of correct (first) trials sig. lower in FB than TB, mean performance across 3 trials also did not differ between conds.	50. Kongress der Deutschen Gesellschaft für Psychologie
Kiraly et al.	unpublished	Conceptual	1; 6 years/ 3;0 years	65/41	46/36	Partial	Rep.: Difference between conditions		added a belief revision phase, novel TB turned out to be false condition		added a belief revision phase	failing to make choice, experimental error	in none of the conditions the difference from chance reached significance, significant difference between original TB and novel FB condition	BCCCD 2016
Original study
Authors	Reference	Brief description	Subject Group	N total	N included
Southgate et al.	Southgate, V., Chevallier, C., & Csibra, G. (2010). Seventeen‐month‐olds appeal to false beliefs to interpret others’ referential communication. Developmental science, 13(6), 907-912.	In an interactive behavioural task, an experimenter puts an object into a box. A second experimenter moves the object with (TB) or without (FB) experimenter 1 being present. Experimenter 1 labels the object in the initial box and asks the participant to retrieve the object with this label.	1;5 years	27 (Study 1)	24 (Study 1)

## Sheet: Int. Buttelmann et al.
Interactive: Buttelmann et al. (2009) Paradigm
	what counts as …
main results	replication	partial replication	non-replication
i. reference to object box above chance in TB	i.-iii.	only iii. [or only 1 conditions administered]	none
ii. reference to empty box above chance in FB
iii. significant difference between conditions
Summary: Number of Studies (number of participants)
	Replication	Partial Replication	Non-replication
Unpublished	0(0)	6(406)	1(91)
Published	0(0)	0(0)	0(0)
Overview									Novel Conditions, control analyses etc.		Details
Authors	(un-)published?	Replication Type	Subject Group	N total	N included	Replicated	If partial: Details				Methodological differences	Exclusion criteria	Results	Reference
Poulin-Dubois	unpublished	Conceptual [only FB condition]	1;6 years	103	91	No	only FB condition administered				participants seated in front of table rather than on floor, FB condition only	Fussiness, Parental interference, Inattentiveness, First touch was on both boxes	56% of infants passed the false belief task (touched the correct box), which was at chance level	NA
Rafetseder, Perner & Priewasser	unpublished	Conceptual	1;6 - 2;8 years	45	28	Partial	Rep.: difference between conditions Non-Rep.: no difference from chance withinTB condition		new conditions in follow-up study to test whether effect is due to belief-ascription or can be explained in alternative and more parsimonious terms --> results are taken to speak for the latter possibility		the locking mechanisms of the boxes were loosened so that they would make a noise when E2 tries to open them, the caterpillar was stuffed especially with plastic foil so that it made sizzling noises when being moved	As in Buttelmann et al 2009 parental/teacher error (3), fussiness (10), unclear responses (2), because they did not respond to any helping request by opening or at least touching one of the boxes (2)	Significant effect in FB condition, No significant effect in TB condition	NA
Oktay-Gür, Schulz, Rakoczy	unpublished	Conceptual	2;6 years	103	81	Partial	Rep.: difference between conditions Non-Rep.: no differences from chance within FB/TB conditions		New Identity TB/FB conditions, new conditions with 2 objects involved		Slightly more complex, since 2 objects were involved, New Identity TB/FB conditions	uncooperative	significant TB/FB differences, no difference from chance in FB, TB above chance, novel: No difference between TB and FB in identity conditions	Oktay-Gür et al. (submitted). Cognition
Fizke, Rakoczy	unpublished	Conceptual	2;6 years	76	67	Partial	Rep.: difference between conditions Non-Rep.: no differences from chance within FB/TB conditions		new condition involving dual-identity object		new condition involving dual-identity object	uncooperative	significant TB/FB differences , No difference from chance within FB, TB above chance, Novel: Identity no difference between TB and FB	Fizke et al. (submitted). JECP
Fizke, Rakoczy	unpublished	Conceptual	2;6 years	142	137	Partial	Rep.: difference between conditions Non-Rep.: no differences from chance in FB condition		Conceptual replication of original FB/TB conditions, but with 2 objects, new condition involving dual-identity object		Conceptual replication of original FB/TB conditions, but with 2 objects, new condition involving dual-identity object	uncooperative	significant TB/FB differences , No difference from chance within FB, TB above chance, Novel: Identity no difference between TB and FB	Fizke et al. (submitted). JECP
Powell et al.	unpublished	Conceptual [only FB condition]	1;5 - 1;8 years	46	34	Partial	Rep.: difference from chance in FB condition [TB condition not administered]		no TB control		no TB control	Didn’t approach or touch either box within 2 minutes, Experimenter error	62% participants passed, original analyses not possible without FB condition	NA
Powell et al.	unpublished	Conceptual [only FB condition]	1;5 - 1;8 years	79	59	Partial	Rep.: difference from chance in FB condition [TB condition not administered]		no TB control		no TB control	Didn’t approach or touch either box within 2 minutes, Experimenter error	63% participants passed, binomial test shows that participants are more likely to open correct box, original analyses not possible without FB condition	NA
Original study
Authors	Reference	Brief description	Subject Group	N total	N included
Buttelmann et al.	Buttelmann, D., Carpenter, M., & Tomasello, M. (2009). Eighteen-month-old infants show false belief understanding in an active helping paradigm. Cognition, 112(2), 337-342.	In an active helping paradigm, experimenter 1 puts an object into a box, experimenter 2 moves the object with (TB) or without (FB) E1 watching. E1 then tries to open the first box and fails to open it. The participant knows how to open the box and is encouraged to help.	2;6 years	31	24

## Sheet: Int. Rubio-Fernandez & Geurts
Interactive: Rubio-Fernandez & Geurts (2013) Paradigm
	what counts as …
main results	replication	partial replication	non-replication	other
i. correct above chance in TB	i.-iii.	i.&ii.	only i. or none	replicated in children at 4 years or older
ii. correct above chance in FB
iii. in 3-year-olds
Summary: Number of Studies (number of participants)
	Replication	Partial Replication	Non-replication
Unpublished	0(0)	0(0)	4(241)
Published	0(0)	0(0)	0(0)
Overview									Novel Conditions, control analyses etc.		Details
Authors	(un-)published?	Replication Type	Subject Group	N total	N included	Replicated (3-year-olds)	additional findings				Methodological differences	Exclusion criteria	Results	Reference
Priewasser & Perner	unpublished	Conceptual	2;9 - 4;0 years	33	31	No			two traditional change of location false belief stories (instead of the smarties task) in a within-subjects design		administered two traditional change of location false belief stories (instead of the smarties task) in a within-subjects design. Order of tasks was not counterbalanced: the duplo task was always administered first.	Uncooperative	Duplo task: 54,8% correct vs. 80% correct in Rubio-Fernandez & Geurts, more incorrect predictions in Maxi task, correlation between the two tasks	NA
Paulus et al.	unpublished	Direct	3;0/4;0 years	51/56	51/56	No	replicated in 4-year-olds		new: explicit FB		new: explicit FB	NA	performance of 3-year-olds sig. below chance, novel: 4 y olds above chance in Duplo, but not in Smarties task, explicit 3y below chance, 4 y at chance	Poster at conference of the German Society for Psychology, 2016
Paulus et al.	unpublished	Conceptual	3;0/4;0/5;0 years	28/28/28	28/28/28	No	replicated in 4- and 5-year-olds		Duplo task only		Duplo task only	NA	performance of 3-year-olds at chance level, novel: 4 & 5 y olds above chance	Poster at conference of the German Society for Psychology, 2017
Dörrenberg et al.	unpublished	Conceptual	3;0 years	20	19	No			Additional intensionality version		original FB condition, but additional TB tested between subjects, additional intensionality version (change-of-identity, rattle-pen), identity vs. location tested within-subject	Fussiness or experimenter error	Performance at chance in FB, slightly above chance in TB (in both normal and identity version), data collection ongoing	NA
Original study
Authors	Reference	Brief description	Subject Group	N total	N included
Rubio-Fernandez & Geurts	Rubio-Fernández, P., & Geurts, B. (2013). How to pass the false-belief task before your fourth birthday. Psychological science, 24(1), 27-33.	A change-of-location false belief task is acted out with Duplo toys and compared to the Smarties task	3;6 years	28 (Study 1)	22 (Study 1)

[truncated: 1 more sheets: RT Kovacs et al.]
